# Supplementary material for: Data for Korean college students׳ anxious and avoidant attachment, self-compassion, anxiety and depression
Source: Data Brief. 2017 Jun 7;13:316–9. doi: 10.1016/j.dib.2017.06.006 (PMC5476454; doi:10.1016/j.dib.2017.06.006)
Supplement: Supplementary file 2 — Supplementary material [file mmc2.xls]

## Sheet: Korean college students' data in brief
gender	group	age	anxious_attachment	avoidant_attachment	self_compassion	self_kindness	self_judgment_reverse_scored	common_humanity	isolation_reverse_scored	mindfulness	over_identification_reverse_scored	depression	anxiety
1	1	18	3	1.33333	3.88462	3.4	3.8	2	3.5	4	3.5	1.05	1.25
1	1	18	4.83333	3.61111	2.34615	1.8	0.6	3.5	0.75	3.75	1	1.85	2.85
1	1	19	3.44444	2.11111	3.76923	2.8	4	2.75	4	3	3	1.05	1.3
1	1	19	3.38889	2.22222	3	1	4	1	4	1	4	1.6	2.05
1	1	19	4	3.05556	2.73077	2.4	1	4	1.75	3.5	1	1.95	2.25
1	1	19	3.94444	3.38889	2.92308	3.2	2	1.75	2.75	2.75	2	1.65	1.85
1	1	19	4	5.27778	3.23077	3	0.6	5	2.5	4	1.75	1.8	1.85
1	1	20	4.05556	1.66667	2.96154	1	4	1	4	1	3.75	1.6	2.05
1	1	20	3.94444	2	4.15385	3.4	3.6	3.25	4	4	3.75	1.35	1.15
1	1	20	3.77778	2.66667	3.30769	3.2	2.6	2.75	2.75	2.75	2.75	1.7	1.7
1	1	20	4.27778	2.66667	2.96154	2	3	2	2.75	2	3	1.55	1.9
1	1	20	3.05556	2.72222	3.92308	2.8	3.2	4	3	4	3.75	2.2	1.85
1	1	20	3.72222	3.05556	3.88462	2.8	2.8	4	4	3.75	3.25	1.2	1.75
1	1	20	4.05556	3.11111	3.42308	3.2	2.4	3.5	3	3.25	2.25	1.5	1.85
1	1	20	3.66667	3.27778	3.03846	3	2.2	3	2	3.5	1.5	1.6	2.25
1	1	20	4.27778	3.38889	3.15385	3.2	2	3.5	2	3	2.25	1.85	2.15
1	1	20	4.22222	3.83333	3	1.8	2.8	2.25	2.75	3	2.5	1.6	2.45
1	1	20	3.5	4.44444	2.96154	3.6	1.8	3	2	2.75	1.5	1.8	2.55
1	1	20	4.05556	4.72222	3	3	1.8	3.25	2.25	2.75	2	2.55	2.5
1	1	20	5.5	5.66667	3.03846	3	2.2	3	2	3	2	2.25	2.35
1	1	21	3.44444	1.05556	3	1	4	1	4	1	4	1.6	1.15
1	1	21	2.66667	1.38889	3	2	3	2	3	2	3	1.4	1.45
1	1	21	2.77778	1.72222	4.5	4.8	3.2	4.5	4	4.75	2.75	1.3	1.25
1	1	21	3.5	2.11111	3.34615	3	2.8	3.5	2.5	2.5	2.75	1.4	1.85
1	1	21	3.27778	2.27778	2.84615	2.2	2.6	3.75	2	2	1.5	1.45	2.55
1	1	21	3	2.44444	3.61538	3.2	3	2.5	3.5	3.25	3.25	1.35	1.5
1	1	21	4.11111	2.55556	2.26923	1.4	2	1	3.25	1.5	1.5	1.45	2.05
1	1	21	4.5	2.55556	2.76923	2.8	2.6	2.5	1.25	2.25	2	2.6	3
1	1	21	4.16667	2.61111	2.57692	2	2.6	2	1.25	3	1.5	2.65	2.8
1	1	21	4.5	2.83333	2.69231	1.4	2.2	1.5	3.25	2.25	2.75	2.4	2.5
1	1	21	4.72222	2.94444	3.88462	3.2	4	3.75	3.5	2.75	3	2	2.35
1	1	21	3.66667	3.16667	2.57692	2.2	1.8	2.5	1	3.75	1.25	2.45	2.7
1	1	21	3.66667	3.27778	3.11538	3.2	2.4	3	1.75	3.25	2	1.65	2.35
1	1	21	3.38889	3.33333	2.88462	2.6	1.8	3.25	1.25	4	1.5	2.05	3
1	1	21	3.94444	3.38889	3.03846	2.6	2.8	2	2.75	2.25	2.75	2.25	2.1
1	1	21	3.83333	3.55556	2.5	2.8	2	2	1	2.25	1.75	2.65	2.1
1	1	21	4.05556	3.77778	3.19231	3.4	2.4	2.25	2.25	3.25	2.5	2.05	2.15
1	1	21	4.33333	3.77778	3.11538	3.4	3	1	2.75	3.25	2	1.8	2.4
1	1	21	3.11111	4.22222	3.34615	3.2	2	4	3	3.75	1.25	2	2
1	1	21	4.77778	4.22222	2.96154	2.6	1.8	3.5	2	3.25	1.75	1.9	2.6
1	1	21	3.27778	4.27778	3	2.8	2	3.25	2.25	2.75	2	2	2.15
1	1	21	5.44444	5.44444	2.61538	2.2	1.8	2.25	1.25	3.25	2	2.35	2.95
1	1	21	5.38889	5.61111	2.34615	2	0.8	2.75	2	3	0.75	2.3	3.05
1	1	21	5	5.66667	1.11538	1	0	1.25	0.5	1	0	2.85	3.45
1	1	22	2.11111	1.16667	3.92308	2.4	4	3.5	4	3.25	3.5	1.5	1.65
1	1	22	3.55556	1.66667	4.42308	3.8	3	4.75	3.75	4.75	3.75	1.2	1.7
1	1	22	4	2.05556	3.34615	3.6	2.2	4	1.5	3.5	2.25	1.7	1.85
1	1	22	4.16667	2.22222	3.61538	3.2	1.4	2.75	3.75	4.5	3.5	1.2	1.55
1	1	22	2.94444	2.33333	3.53846	3	3.6	2.25	3.75	3	2.5	1.1	1.7
1	1	22	5.11111	2.38889	3.03846	2.8	2.6	2.5	2	3.25	2	2.55	2.65
1	1	22	3.38889	2.55556	3.65385	2.8	2.8	3.75	3.25	3.25	3.25	1.6	1.7
1	1	22	3.72222	3.5	3.11538	3.2	1.4	3	2.25	4	2	1.6	2.5
1	1	22	3.05556	3.61111	3.42308	3.4	2.6	3.75	2.25	3.25	2.25	1.95	1.7
1	1	22	4.33333	3.72222	3	2.2	2.6	2.75	3	2.25	2.25	1.8	2.25
1	1	22	4.33333	3.72222	3.03846	3	2.4	3	2.25	2.5	2	2.5	2.75
1	1	22	4.16667	4	2.26923	2.6	1	2	1	2.75	1.25	2.55	2.55
1	1	22	4.33333	4.16667	3.34615	2.4	2.6	3.75	2.5	4	2	1.5	1.9
1	1	22	3.44444	4.22222	2.38462	1.8	2.6	2	1.75	2	1	2.05	2.4
1	1	22	4.27778	4.77778	2.76923	1.8	1.6	3.25	2	2.75	2.5	2.65	2.65
1	1	22	4.44444	4.88889	2.46154	1.2	0.8	3.25	2.5	3	1.5	2.95	2.55
1	1	22	5.16667	4.88889	2.07692	1	1.6	1.5	2.25	1.25	2	2.5	2.85
1	1	22	5.11111	5.55556	1.69231	1.2	1.4	1.5	0.5	2	0.5	3.15	3.6
1	1	22	5.27778	6.94444	1.96154	2.4	0	1.75	0.25	3.75	0.75	2.65	2.95
1	1	23	3.61111	1.77778	3.5	2.4	3.6	2	3.75	3	3.25	1.45	1.75
1	1	23	4	1.94444	3	2	3	2	3	2	3	2.2	2.35
1	1	23	3.16667	2.27778	3.38462	3.2	2.2	2.25	3.25	3.75	2.75	1.3	1.6
1	1	23	3.61111	2.72222	2.61538	2	1	3	2	3.25	1.75	1.95	2.7
1	1	23	3.66667	2.77778	2.96154	1.6	3	1.25	3.5	2.5	3	1.45	1.9
1	1	23	2.83333	3.05556	3.34615	2.8	2.2	4	2.75	3.5	2	1.45	2.2
1	1	23	4.61111	3.05556	3.07692	2.4	2.6	2.5	2.75	2.75	2.5	1.9	2.2
1	1	23	4.22222	3.88889	3.26923	3.6	1.6	4.75	1.5	4.25	1	2.3	1.9
1	1	23	4.22222	4.22222	2.92308	1.8	3.4	2	2.25	1.75	3.25	1.9	1.7
1	1	23	4.33333	4.61111	3.03846	2.6	2.8	2.5	2.25	2.25	2.75	2.2	2.2
1	1	23	4.05556	4.88889	2.57692	3	1.8	3	0.25	3.25	1	2.25	2.6
1	1	24	4.77778	1.33333	3.15385	1.4	3	2.25	4	2.25	3.25	1.35	1.9
1	1	24	2.61111	1.55556	3.96154	3.4	4	2.25	4	3	4	1.5	1.45
1	1	24	3.16667	1.61111	3.88462	3.2	3.4	4.25	3.25	4.5	1.75	1.3	2.05
1	1	24	3.66667	2.22222	4.15385	3	3.8	3.75	4	4	3.5	1.35	1.65
1	1	24	3.88889	2.22222	3.73077	3	3.6	2.25	4	3	3.5	1.45	1.85
1	1	24	2.94444	2.44444	3.07692	3	2.2	3	2	3	2.25	2.2	2.35
1	1	24	3.94444	3.11111	3.80769	3.8	2.4	3.75	3.75	3.5	2.75	1.4	1.75
1	1	24	4.22222	3.11111	3	2.2	2.2	3	2	3.75	2	2.25	2.15
1	1	24	3.16667	3.33333	2.65385	2.4	1.6	3	3	1.75	1.25	1.2	2.2
1	1	24	3	3.44444	2.73077	1	2.2	2	3.25	2	3.25	1.75	1.95
1	1	24	3.11111	3.77778	3.07692	3.2	1.8	3	3	2.75	1.75	2.3	2.4
1	1	24	4.05556	3.88889	2.76923	2.6	1.4	2	3	2.75	2	2.9	2.6
1	1	24	4.83333	4.05556	1.73077	1.2	0.2	2.75	1	1.75	0.75	3.05	3.15
1	1	25	5.77778	2.05556	3.53846	2.2	3.8	3	2	3.75	3.5	3.25	2.95
1	1	25	2.72222	2.44444	3.65385	2.6	3	3	3.75	3.25	3.5	1.2	1.55
1	1	25	2.94444	2.77778	3.57692	3.6	2.4	3	3.25	3.75	2.5	1.2	2.25
1	1	25	3.16667	3.22222	3.07692	2.8	2.4	2.25	2.75	3	2.25	2.2	1.9
1	1	25	3.66667	3.22222	3.46154	3	2.2	3.75	3.25	3.25	2.5	1.4	1.95
1	1	25	3.16667	3.88889	2.65385	2.6	0.4	3.5	1.25	4	1.5	1.5	2.75
1	1	25	3.5	4.94444	2.84615	2.4	1.6	3	1.25	4.25	1.75	3	3.05
1	1	26	3.44444	2.44444	3.69231	4	2.2	3.25	2.25	4.75	2.75	2.15	1.85
1	1	26	2.33333	3.16667	3.73077	3.4	3.4	2.75	3.5	3.25	3	1.45	1.25
1	1	26	4	3.33333	3.19231	3	2.4	3	2.25	3.5	2	1.55	2.55
1	1	27	3.16667	2.5	2.65385	2.8	1.8	2.75	1.5	3.25	0.75	3.45	2.6
1	1	27	3.77778	4	3.11538	1.8	2.6	2.75	3.5	2.5	2.75	1.6	2.25
1	2	23	4.05556	1.16667	3	2	3.8	1.5	3	1.5	3	1.4	1.9
1	2	23	4.66667	3.66667	3.69231	3.4	2.2	3.75	3.75	3.25	3	1.35	2
1	2	23	4.33333	4.44444	2.30769	2.4	1	2.5	1.25	2.5	1.25	1.9	2.75
1	2	23	4.38889	4.83333	2.96154	3.6	2.2	2.5	1.5	2.75	2	2.15	2.25
1	2	24	1.55556	1.11111	4.15385	3.4	3.2	3.25	3.5	4.75	4	1	1.3
1	2	24	3.05556	2.11111	3.38462	2.8	2.2	3.25	2.25	4.25	2.75	1.15	1.55
1	2	24	3.5	2.22222	4.34615	3.2	4	3.75	4	4.25	4	1.25	1.45
1	2	24	2.66667	2.27778	3.84615	4	3.2	3.5	3.5	2.75	3	3	2.6
1	2	24	4.27778	2.77778	2.61538	2	1.2	2.25	3	2.5	2	1.95	2.3
1	2	24	3.66667	3.5	3.30769	3.6	2.6	2.75	1.75	3.5	2.5	1.25	1.75
1	2	24	4.27778	3.66667	3.15385	1.8	3	2	4	2.5	2.75	1.45	1.55
1	2	24	5.72222	3.77778	2.76923	3	2.6	2.5	1.5	2.5	1.25	1.7	2.25
1	2	24	4.61111	3.94444	3.57692	3.6	3.2	3.25	2.5	3	2.75	2.1	1.95
1	2	24	4	4	3	1	4	1	4	1	4	2.2	2.35
1	2	24	4.33333	4	3.23077	4.2	3.8	1.25	2	3.5	1	1.75	3.1
1	2	24	3.44444	4.33333	3.15385	3.2	2.6	2.75	1.75	2.75	2.75	2.05	2.5
1	2	24	3.55556	4.5	2.11538	2.2	1.6	2.5	0.75	2.25	0.25	2.2	3
1	2	25	4.77778	1.11111	3.30769	1	4	1.5	4	2.5	4	1.6	1.5
1	2	25	3.66667	1.16667	3.30769	1.8	4	1.25	4	1.75	4	1.5	1.8
1	2	25	2.44444	1.44444	3.46154	2.4	2.6	3.25	3.75	3.75	2.25	1.35	1.6
1	2	25	2.88889	1.77778	3.42308	2	3.4	2.75	3.5	2.5	3.5	1.25	1.35
1	2	25	4.16667	2	3.34615	3.2	2.8	2.75	3	2.75	2.5	1.45	1.65
1	2	25	2.05556	2.05556	3.65385	2.8	3.4	3.25	4	4	1.5	1.3	2.15
1	2	25	4.55556	2.33333	3.03846	2.6	1.6	3.5	2.25	3.5	2	1.55	1.75
1	2	25	3.38889	2.38889	2.19231	1.6	0.6	3.25	2.5	2.25	0.25	1.5	2.45
1	2	25	4.38889	2.61111	3.15385	3.4	2.4	2	2	4	2	2.55	2.25
1	2	25	3.27778	2.72222	3.92308	3.4	3	3.5	4	3.5	3.25	1.15	1.5
1	2	25	4.05556	3.16667	3.80769	3.8	2.8	3.25	3.5	3.75	2.75	1.3	1.8
1	2	25	3.27778	3.22222	3.38462	3	2	3	3	3.75	2.75	1.5	2.25
1	2	25	3.38889	3.33333	3.96154	4	2.6	4	3	4.5	2.75	2.3	2.2
1	2	25	2.55556	3.38889	3.92308	2.6	4	3	4	3	4	1.1	1.45
1	2	25	3.5	3.5	4	5	2.4	5	1.75	5	1.75	1.5	1.35
1	2	25	4.11111	3.55556	3.11538	2.6	3.4	3.25	2.25	2.5	1.5	1.6	2.1
1	2	25	3.5	3.66667	3.34615	3.8	2.8	2.75	2.75	3.25	1.5	1.45	1.35
1	2	25	3.94444	3.94444	1.61538	1.4	0	1.75	1	2.25	0.5	1.9	2.55
1	2	25	4.27778	4	3.11538	1	4	1	4	2.5	3.25	1.25	1.65
1	2	25	4.44444	4.11111	3.26923	3.2	3.2	3	2.25	2.25	2.5	1.7	1.75
1	2	25	3.94444	4.22222	2.88462	2.2	2.4	2	3	2.5	2.25	1.95	2.3
1	2	25	3.72222	5.22222	2.88462	3.6	1.8	3.5	1	3	1.25	2.2	2.4
1	2	25	6.66667	5.66667	1.15385	1.8	0	1	0	1	0	3.85	3.85
1	2	26	2.27778	1.16667	4.34615	3.4	3.8	3.75	4	4.25	4	1	1.25
1	2	26	3.72222	1.5	4.15385	3.6	4	4	3.5	3.75	3	1.85	2.55
1	2	26	4.05556	1.5	3.34615	2.4	3.2	2.5	3.5	2.75	2.75	1.4	1.75
1	2	26	3.16667	1.88889	3.34615	2.2	4	1.25	3.5	2.25	3.75	1.35	1.65
1	2	26	5	1.88889	3.03846	3	2.4	2.75	1.75	2.75	2.5	1.35	2.05
1	2	26	3.55556	1.94444	3.73077	3.6	3.8	3.75	4	2.25	1.75	1.7	1.55
1	2	26	4	1.94444	4	3	4	3	4	3	4	1.65	1.45
1	2	26	4.22222	2.27778	3.46154	1.8	3.2	3.25	3.75	3	3	1.5	1.75
1	2	26	2.61111	2.33333	3.38462	3.4	1.8	3.75	2.25	3.75	2.5	1.8	2.05
1	2	26	3.16667	2.38889	2.84615	1.8	2	2.25	4	2.5	1.75	2	2.05
1	2	26	3.27778	2.44444	3.57692	3.4	2.4	3.5	3	3.75	2.5	1.5	2.4
1	2	26	4.27778	2.55556	2.96154	3	2	2.75	1.75	3	2.25	2.6	2.8
1	2	26	4.38889	2.83333	3	3	2	3	2	3	2	1.9	2.4
1	2	26	3.61111	2.88889	2.38462	1.2	1.8	2	1.75	2.5	2.25	1.85	2.45
1	2	26	3.94444	2.94444	2.69231	2.2	2.2	2	2.25	2.75	1.75	2.15	1.8
1	2	26	5.05556	3.05556	3.23077	3.4	2	3	2	3.5	2.5	2.7	2.3
1	2	26	4.11111	3.11111	2.57692	2.8	1.4	3.25	1	3	1	1.2	2.75
1	2	26	3.44444	3.16667	2.88462	3	2	2.75	2	3	1.5	2.05	2.5
1	2	26	4.66667	3.22222	2.84615	2	3	2	2.25	2	2.75	1.85	2.3
1	2	26	4.61111	3.38889	3.53846	3.2	2.6	3.5	3	3.25	2.75	1.85	1.8
1	2	26	4.55556	3.5	1.96154	1.2	1.8	2	0.75	1.25	1.75	2.55	3.25
1	2	26	3.27778	3.72222	2.38462	1.4	1.8	2	1.75	2.25	2.25	2.25	2.95
1	2	26	3.5	3.72222	3.30769	1.8	3.6	2.25	4	2.25	3	1.45	2.1
1	2	26	3.88889	3.88889	2.73077	2.2	2	2	2.75	2.5	2	2.05	1.2
1	2	26	4	3.94444	3	3	2	3	2	3	2	2.05	2.4
1	2	26	4	4.05556	3	1	4	1	4	1	4	1.2	1.15
1	2	26	4.66667	4.16667	2.96154	2.8	2.4	3.25	2	2.5	1.75	2.4	2.45
1	2	26	3.22222	4.44444	2.11538	1.4	1.2	2	1.5	2.25	1.5	2.3	2.9
1	2	26	5	4.61111	2.69231	2.4	1	3	2.5	3.25	1.25	2.05	3
1	2	26	4.88889	5.05556	2.73077	1.8	2.4	3.75	1.5	3	1	2.7	2.65
1	2	27	4.77778	4.27778	2.46154	3.2	1.4	3	0.75	2.75	0.5	2.3	2.95
1	2	27	3.22222	1.66667	3.76923	3	3.2	2.75	3.25	4.5	3	1.75	1.7
1	2	27	2.5	1.77778	3.07692	3.2	2.2	3	1.75	3.5	1.75	2.5	2.3
1	2	27	3.22222	1.83333	4.73077	4.4	3.8	5	3.75	5	3.5	1.3	1.55
1	2	27	3.88889	1.88889	3.69231	2	4	2.25	4	3	4	1.55	1.75
1	2	27	3.22222	1.94444	4	3.4	4	2.25	3.75	3.5	4	1	1.25
1	2	27	2.38889	2.05556	2.88462	1.8	2.2	4.25	2.5	2.5	1.25	1.65	2.4
1	2	27	3.66667	2.27778	3.23077	2.4	2.2	2.75	3.5	2.5	3.25	2.25	1.95
1	2	27	4.94444	2.27778	3.11538	1.6	3.4	1.5	3.5	2.25	3.5	1.6	1.6
1	2	27	3.44444	2.33333	3.30769	1.8	3	4	2.5	3	2.75	2	2.35
1	2	27	4	2.66667	3.61538	2.2	4	2	3.5	3	4	1.8	1.55
1	2	27	4.66667	2.72222	2.57692	2.6	0.2	3.75	1.5	3.75	1	3.05	3.45
1	2	27	4.77778	3.05556	3.65385	3	3.2	2.75	3	3.75	3.25	2.2	1.65
1	2	27	3.94444	3.22222	3	3	2	3	2	3	2	1.55	1.85
1	2	27	4.5	3.38889	2.88462	2	1.6	3	2	3.5	2.5	2.5	2.55
1	2	27	2.88889	3.61111	4.23077	3.2	3.6	3	4	4.75	4	1.05	1.25
1	2	27	4.44444	3.83333	3.26923	3.2	2.4	3	2.25	3	2.75	2.55	2.15
1	2	27	4.94444	3.83333	2.34615	1.2	2.4	1.75	2.5	2	1.25	1.9	2.2
1	2	27	4.5	3.94444	2.84615	2.2	2.4	3	2	2.75	1.75	2.05	2.4
1	2	27	4	4	3	3	2	3	2	3	2	2.2	2.05
1	2	27	4	4	2.96154	2.4	2.4	2.75	2.5	2.25	2.5	2.2	2.4
1	2	27	3.83333	4.27778	3.03846	4	1.6	3.5	0.75	3.5	1.75	2.35	2.5
1	2	27	4.11111	4.38889	2.92308	2.8	2	2.75	2.5	2.75	1.75	2.05	2.2
1	2	27	4.05556	4.66667	4.34615	4.2	3.2	4.75	3	4.75	3.25	1.9	2.35
1	2	27	3.55556	4.72222	2.38462	1.8	0.8	2.5	2	3.5	1	2.35	2.5
1	2	27	4.44444	4.83333	2.88462	2.6	1.8	2.75	2	3	2.25	2.4	2.55
1	2	27	3	6.33333	2.92308	3.8	0.8	4.5	1	3.5	1	2.85	2.95
1	2	28	2.44444	1	4.07692	3.4	3.4	2.75	4	4	4	1.55	1.45
1	2	28	5.77778	1.38889	3.26923	2.4	2.4	3	3	3	3	1.95	2.65
1	2	28	4.66667	1.5	4.34615	4.4	3.6	3	3.5	4.75	3.75	1.6	1.95
1	2	28	4.88889	1.61111	3.19231	2	2.4	2.25	3.25	3	3.5	1.75	2.1
1	2	28	2.33333	1.66667	3.80769	1.8	3.2	4.25	4	3.5	3.5	1.15	1.45
1	2	28	4	1.66667	4.03846	3.2	2.6	3.5	3.75	5	3.5	1.15	1.55
1	2	28	3.61111	1.77778	3	1	4	1	4	1	4	1.65	2
1	2	28	3	1.83333	4.11538	3.6	3.8	2.75	4	3.75	3.75	1.4	1.45
1	2	28	3.66667	1.94444	3.80769	2.8	2.8	4.5	3.5	3.75	2.75	1.35	1.55
1	2	28	3.5	2.11111	3.76923	3.2	2.4	4	3.75	3.5	3	1.45	1.6
1	2	28	3.27778	2.16667	2.19231	2	1.4	2.25	1	2.25	1.25	3.05	3.3
1	2	28	2.44444	2.22222	3.92308	3.6	2.8	4.25	3	4.25	2.75	1.5	2.25
1	2	28	3.05556	2.44444	3.19231	2.8	2.6	3	2.5	3	2.25	1.7	2.35
1	2	28	3.5	2.55556	3.23077	2.8	3.2	2.75	2.75	3.25	1.5	1.45	1.95
1	2	28	4.55556	2.66667	3.30769	2.6	3.2	2.25	3	3	2.75	1.35	1.65
1	2	28	4.66667	2.72222	2.84615	2	2.8	2	2.25	2.75	2.25	2.6	2.65
1	2	28	4.27778	3.38889	3.03846	3	2	3	2.25	3	2	2.05	2.2
1	2	28	3.83333	3.72222	2.76923	2	2.6	2.75	1.75	2.25	2.25	2.45	2.35
1	2	28	3.44444	3.83333	3.69231	2.8	3.8	1.5	4	3	4	1.9	1.65
1	2	28	4.5	3.83333	2.61538	2.4	1.8	2	1.5	2.75	2.25	2.35	2.75
1	2	28	4.27778	3.88889	2.65385	3	3.4	2	0	2.75	1.25	2.7	2.8
1	2	28	4	4	3	2	3	2	3	2	3	1.6	2.35
1	2	28	3.55556	4.16667	3.03846	3.8	2	3.25	1.25	3	1.75	1.9	1.95
1	2	28	3.88889	4.16667	3.11538	3.6	1.8	3.25	1.75	3	2.25	2.55	2.6
1	2	28	4.11111	4.27778	2.42308	2.4	1.6	2.5	2	2.25	0.75	2.5	3
1	2	28	3.66667	4.61111	2.73077	2.2	2.2	3	1.5	2.5	2	1.85	2.25
1	2	28	4.27778	4.66667	4.07692	4	2.4	4	4	4.5	2.75	1.3	1.3
1	2	29	5.38889	1.33333	3.57692	1.8	3.4	3.25	4	3	3.25	1.35	2
1	2	29	4.44444	1.38889	2.57692	1.6	3.2	2	1.25	2	2.25	1.85	2.2
1	2	29	3.94444	1.94444	3.92308	2.4	3.2	4.5	3.25	3.75	3.75	1.35	1.9
1	2	29	4.27778	2.05556	3.11538	2.4	3	2.25	3.25	1.75	3	2.15	2.05
1	2	29	3.38889	2.11111	3	3	2	3	2	3	2	2.75	2.75
1	2	29	2.83333	2.33333	3.07692	2.6	3.4	3.25	2	2.25	1.75	1.85	1.6
1	2	29	4.11111	2.5	3.30769	3.4	2.4	3.25	2.5	4	1.25	2.2	2.55
1	2	29	2.88889	2.61111	3.03846	2.8	2.6	2.5	2	2.75	2.5	1.75	2.45
1	2	29	5.27778	2.94444	3.34615	2.8	2.6	2.75	3.25	3.25	2.5	1.85	2
1	2	29	3.38889	3	3.11538	2.8	2.4	3.25	2.5	3.25	1.5	1.7	2.4
1	2	29	3.55556	3.33333	3.07692	2.2	3	2.75	2.75	2.25	2.5	2.25	2.25
1	2	29	4.94444	3.61111	2.23077	2	1.8	1.25	0.5	2.5	2.25	1.45	2.6
1	2	29	4.22222	3.66667	3.03846	3	2	3.5	1.5	3.5	1.75	1.7	2.15
1	2	29	4	4	3	3	2	3	2	3	2	2.2	2.35
1	2	29	5.05556	4.33333	2.5	2	1.4	2.5	2	2.75	1.5	3	3
1	2	29	4.72222	4.44444	1.46154	1.8	0.4	1.25	0.75	1.5	0	2.9	3.65
1	2	29	4.5	4.5	2.92308	2.6	2.2	3.25	2	3.25	1.25	1.8	2.45
1	2	29	3.72222	4.77778	2.42308	2.4	1	3.25	1	3	1	2.9	2.65
1	2	30	2.22222	1.38889	3.26923	3.4	1.8	5	2	3	1.5	1.1	1.4
1	2	30	5	1.66667	3.07692	1.8	3.4	2	3.25	2.25	2.75	2.35	2.5
1	2	30	2.83333	1.72222	3.76923	2.2	4	3	4	2.75	3.75	1.2	1.55
1	2	30	3.72222	1.77778	3.26923	1.8	3.6	2.5	3.25	2.25	3.25	1.4	1.95
1	2	30	3.66667	1.83333	3.34615	2.2	2.4	3	3.25	3	3.5	1.65	1.75
1	2	30	4.61111	2.16667	3.23077	3	2.8	2	2.5	3	3	1.6	2.05
1	2	30	4.66667	2.33333	2.5	1.6	2.2	3.25	1	2.75	1.25	1.65	2.6
1	2	30	4.5	2.55556	3.53846	3.6	2.2	3.5	2.75	3.75	2.5	1.15	1.15
1	2	30	4.11111	2.66667	3.23077	2.6	2.8	2.25	3.25	3	2.5	2.55	2.35
1	2	30	3.83333	2.72222	3	3	2	3	2	3	2	1.45	2.05
1	2	30	3.38889	2.77778	3.73077	3.2	2.2	4.25	4	3.75	2.25	1.9	2.05
1	2	30	3.72222	2.83333	3.07692	1.6	2.8	2.5	3.5	2.25	3	1.65	2.35
1	2	30	4	3.16667	3.23077	2.4	2.8	3	3	3	2.25	1.4	1.85
1	2	30	5.5	3.22222	1.88462	1.2	0.8	2.25	1.25	1.75	1.25	2.4	3.05
1	2	30	4.33333	3.5	3.07692	2.4	2.8	2.25	2.75	2.5	2.75	1.7	1.9
1	2	30	4	4	3.23077	3.2	2.4	2.5	2	3.75	2.5	1.6	2.15
1	2	30	4	4	3	2	3	2	3	2	3	2.2	2.35
1	2	30	3	4.16667	3	3	2	3	2	3	2	2.05	2.65
1	2	30	4	4.16667	3	2.6	2.4	2.75	2	3	2.25	2.6	2.25
1	2	31	2.94444	1.22222	4	2.8	3.4	4	3.25	4	3.75	1.25	1.55
1	2	31	3.94444	1.88889	3.69231	2.4	2.8	3.75	3.5	4	3	1.95	2
1	2	31	4.66667	2.61111	3.42308	1.8	3.2	3	3.5	2.75	3.5	1.7	2.2
1	2	31	3.38889	2.72222	3.80769	3.4	3.4	2.75	3	4	3.25	1.15	1.25
1	2	31	4.55556	2.72222	2.96154	2.4	1.6	3	2.75	3.5	1.75	2.7	1.95
1	2	31	4.94444	2.72222	2.57692	2.2	1.4	2.75	1.5	3	1.75	2.45	2.5
1	2	31	4.16667	3.33333	3	2.6	2.2	2.5	3	2.75	2	2.4	2.55
1	2	31	4.44444	3.55556	3	3	1.4	3.25	2.25	3.5	1.75	3.35	2.45
1	2	32	2.88889	1.83333	3.76923	3.2	3.6	2.5	3	3.75	3.5	1.15	1.3
1	2	32	4.83333	2.22222	3.11538	2	3.2	1.5	3	2.5	3.5	2.15	1.85
1	2	32	4	3.5	3.44	3	2.4	3.5	3.25	3.5	2	1.9	2.45
1	2	32	5.16667	3.72222	2.96154	2.2	2.6	2.75	2	3	2.25	2.05	2.3
1	2	32	4.16667	3.77778	2.92308	2.6	1.8	2.5	2.5	3.25	2	2.35	2.3
1	2	32	5.5	3.83333	1.5	1.4	0	2.25	0	2.25	0.25	3.1	3.4
1	2	32	3.88889	3.88889	3	2	3	2	3	2	3	2.2	2.35
1	2	32	3	3.94444	3.15385	3.2	2.6	2.75	2	3.25	2	2.35	2.2
1	2	32	4	4	3	3	2	3	2	3	2	2.8	2.65
1	2	33	2.94444	2.16667	3.46154	2.4	2.8	3.5	3	3.25	3	2.55	1.45
1	2	33	3.83333	2.44444	2.96154	2.2	2.6	2	3.5	2.5	2	1.55	2.3
1	2	33	4	4	3	3.2	1.6	3.5	1.5	3.25	2	1.6	1.15
1	2	34	3.94444	1.5	3.84615	3.2	3.4	1.75	3.5	4.5	3.75	1.3	1.55
1	2	34	3.88889	2.5	3.19231	3.6	2.6	2.75	2	2.75	2.25	1.8	2.2
1	2	35	3.11111	1.11111	3.26923	1.4	3.8	2.25	3.75	3.25	2.25	2.15	2.6
1	2	35	2.77778	3.16667	3.26923	2.2	3.2	2	3.5	2.75	3	1.85	1.75
1	2	36	2.38889	1.11111	3	2	3	2	3	2	3	2.2	2.35
1	2	38	3.66667	2.72222	3.11538	3.2	2	2.75	2	3.25	2.5	1.35	1.45
1	2	40	4.44444	2.5	2.84615	3.2	1.2	3.25	1.25	3.5	1.75	1.95	2.55
1	2	42	3.88889	2.94444	3.30769	3	1.8	3.25	2.75	3.75	2.5	1.9	2.4
2	1	19	5.27778	4	3.07692	2	1.6	4.25	2.25	2.75	3	2.25	2.15
2	1	20	3.22222	1.55556	3.88462	3	3.2	3.75	3.25	3.75	3.5	1.65	1.4
2	1	20	3.61111	2.11111	2.5	1.6	1.2	2.75	1	3.5	2.25	1.8	2.6
2	1	20	2.83333	2.16667	3	3.4	2.8	3.5	1.5	2.5	1	1.8	2.2
2	1	20	4.05556	2.5	3.46154	2.8	3	3	3.5	2.75	2.75	1.85	1.7
2	1	20	3.83333	2.83333	3.5	3.4	3	3.5	2.75	3	2.25	1.6	1.7
2	1	20	4.16667	2.88889	3.23077	2.6	2.6	2.75	3	3	2.5	1.25	1.5
2	1	20	3.55556	3.05556	4.07692	4.6	3.2	4	3	3.5	3	1.35	1.55
2	1	20	3.33333	3.11111	3.76923	3.2	2.4	4	3.25	3.75	3.25	1.65	1.6
2	1	20	2.61111	3.38889	2.80769	2.4	1.4	3.25	2.5	3.25	1.25	1.9	2.25
2	1	20	3.94444	3.66667	3	1.6	2.8	2	4	1.5	3.25	2.5	1.95
2	1	20	4.5	3.66667	2.23077	2.2	1	3.25	1.25	2.25	0.5	2.2	2.5
2	1	20	6	3.77778	2.42308	1.2	1.4	3.75	2	2	1.5	2.8	2.95
2	1	20	3.27778	3.88889	4.69231	4.2	4	5	4	5	3	1.55	1.5
2	1	20	5.55556	4.33333	2.61538	2.4	2.8	2.25	2	1.5	1.5	2.3	2.55
2	1	20	2.83333	4.66667	3.19231	3.4	1.4	3.5	4	3	1	1.55	2.45
2	1	21	4.33333	1.83333	3.53846	2.8	3.4	1.5	4	3.25	3.25	1.95	2.25
2	1	21	4.66667	2.11111	2.07692	1.4	0.8	1.5	2.75	1.75	1.5	1.65	2.1
2	1	21	3.55556	2.22222	3.92308	3	3.2	4.5	3	3.5	3.5	1.35	1.7
2	1	21	5.05556	2.66667	3.5	2.6	3.4	4	3.25	1.75	3	2.1	2.2
2	1	21	2.55556	2.72222	4.15385	4	4	3.5	4	4	2.25	1.1	1.3
2	1	21	3.83333	2.77778	2.96154	3	1.4	3.75	2.25	3.25	1.25	1.65	1.8
2	1	21	4.61111	2.83333	1.92308	1.4	0.8	1.75	2.5	1.75	0.5	1.8	2.85
2	1	21	3.77778	2.88889	3.23077	2.4	3	2.75	3	2.5	2.75	2.2	2.1
2	1	21	4.38889	3.05556	2.46154	2	1.2	3.25	1.75	2.25	1.5	1.3	1.8
2	1	21	3.66667	3.11111	3.34615	3.2	3	2	2.75	3.5	2.5	1.85	1.85
2	1	21	4.83333	3.11111	3.03846	1.6	2.8	3	3	2.75	2.25	1.75	2.3
2	1	21	3.94444	3.16667	3	2	3	2	3	2	3	2.1	2.35
2	1	21	4.16667	3.33333	2.96154	2.4	2.4	2.75	2.5	2.25	2.5	2.3	2.35
2	1	21	3.5	3.55556	2.57692	2	1.6	2.5	3.5	1.75	1.25	2.6	2.3
2	1	21	4.27778	3.61111	3.34615	3	2.6	3	3.25	3	2.25	1.45	1.85
2	1	21	4.44444	3.61111	2.92308	2.2	2	2.75	3	3	1.75	2.2	2.3
2	1	21	4.55556	3.72222	2.53846	2.2	2	2.25	1.75	2.25	1.75	2.55	2.6
2	1	21	2.83333	3.83333	1.69231	1.4	0.4	1.25	2.25	2	0	1.35	2.6
2	1	21	4.88889	3.83333	2.65385	2.2	2.2	2	2.5	2	2	1.8	2.2
2	1	21	4.38889	3.88889	3.11538	3.2	2.8	2.5	2.25	2.75	2	1.45	1.95
2	1	22	3.77778	1.33333	4.19231	4.6	3.6	4.75	3.5	3	2.5	1.95	1.7
2	1	22	3.61111	1.77778	3.92308	3.2	3.8	3.25	3.5	3.5	3.25	1.35	1.55
2	1	22	2.72222	1.83333	3	1	4	1	4	1	4	1.6	2.05
2	1	22	3.22222	1.94444	4.73077	4.4	4	5	3.75	4.75	3.5	1.15	1.3
2	1	22	4.16667	1.94444	3.84615	2.8	3.2	3.5	3.5	4.25	3	1.35	1.7
2	1	22	3.61111	2.11111	3.88462	3.8	3.4	4	3	3.75	2.25	1.75	1.85
2	1	22	2.61111	2.16667	3.57692	4	1.8	3.5	3.5	3	2.75	1.45	1.7
2	1	22	4	2.27778	3.38462	2.4	3	2	3.75	3	3.25	1.25	1.4
2	1	22	3.88889	2.38889	3.42308	2.8	3.4	3	2.75	2.75	2.75	1.65	2.25
2	1	22	3.27778	2.5	2.61538	2.4	1	3.75	2	2.75	1	2.6	2.8
2	1	22	4.16667	2.5	3.03846	2.6	1.4	3.75	2.75	3.5	1.5	1.3	2.7
2	1	22	1.94444	2.61111	3.11538	2.4	2.6	3.5	3	2	2.25	1.55	2.05
2	1	22	4.05556	2.66667	3.38462	2.6	3.6	2	3.25	2.5	3.25	1.4	1.8
2	1	22	3.83333	2.83333	3.03846	2.4	2.8	2	3.5	2	2.5	2.05	2.25
2	1	22	4	3.05556	3.5	3.4	3.4	2.5	3	3.5	2	1.35	2.1
2	1	22	4.16667	3.38889	2.61538	1.8	2.4	1.5	3	1.75	2.25	1.65	2.45
2	1	22	3.11111	3.55556	2.96154	3.4	1.8	2.75	1.5	4	1.25	2.3	2.75
2	1	22	4.22222	3.61111	2.23077	1.8	1.2	2	1	3	1.5	2.65	2.8
2	1	22	4.44444	3.66667	2.61538	2	1.4	3.5	2.75	2	1.25	1.75	2.6
2	1	22	3.55556	3.72222	2.76923	2.4	2.8	2.25	1.25	3	1.75	1.8	2.8
2	1	22	5.27778	3.88889	2.65385	1.8	1.2	3	1.5	3	2.75	2.35	2.65
2	1	22	4.72222	4.33333	2.5	2.2	2.4	2	1.5	2.25	1.5	2.55	2.85
2	1	22	5.33333	4.33333	2.76923	2.4	2.4	2.75	2.75	2	1.25	2.1	2.7
2	1	22	4.55556	4.5	2.88462	2.4	1	4	2.75	3.25	1.25	1.45	2.25
2	1	22	4.55556	5.22222	1.34615	1.2	0.2	1	0.25	2.25	0.25	3.65	3.45
2	1	23	2.05556	2.22222	3.38462	2.6	3.4	2.75	3	2.75	2.75	1.15	1.45
2	1	23	3.77778	2.22222	2.84615	1.8	0.8	5	2.75	2.75	1.5	1.8	2.4
2	1	23	3.44444	2.27778	4.73077	4.8	3.8	5	4	4.75	3	1.55	1.15
2	1	23	2.05556	2.38889	2.65385	2	1.4	1.25	2.5	3.75	2.25	2.25	2.9
2	1	23	3.11111	2.38889	3.73077	3.2	3.2	3.5	3	3.5	3	1.45	1.95
2	1	23	2.38889	2.44444	4.03846	3.6	3.4	3.5	4	3.75	3	1.4	1.5
2	1	23	3.72222	2.44444	4.03846	3.6	3.4	3.5	3.5	3.75	3.5	1.65	1.85
2	1	23	3.88889	2.61111	3.88462	3.8	4	2.5	3	3.75	3	1.25	1.65
2	1	23	3.61111	3.11111	1.76923	1.2	0.4	1.75	1.25	2.25	1	2.25	3
2	1	23	3.66667	3.22222	3.53846	3.4	2.6	3.25	3.5	3	2.5	1.95	1.85
2	1	23	3.94444	3.27778	3.69231	3	3.2	3.75	3.75	3.25	2.25	1.7	2.25
2	1	23	3.16667	3.38889	2.5	1.4	2.6	1.5	3	1.25	2.25	2.5	2.65
2	1	23	3.61111	3.5	3.19231	2.6	3	2.25	3	2.75	2.5	1.9	1.95
2	1	23	3.61111	3.55556	3.5	3	2	4.25	3	3.5	2.5	2.55	2.35
2	1	23	3.61111	3.94444	3.34615	2.4	1.4	4.5	2.5	4	2.75	2.2	2.5
2	1	23	3.61111	4.05556	2.84615	2.6	2	2.5	2.5	2.5	2	2.5	2.4
2	1	23	3.44444	4.16667	3.12	2.8	2.25	2.5	2.25	3	3	2.2	1.8
2	1	23	4.16667	4.22222	3	2.8	2	3	2	2.5	2.75	2.75	2.45
2	1	23	4.55556	4.44444	2.65385	2.4	1.4	2.5	2.5	2.5	1.75	2.75	2.85
2	1	23	3.83333	4.5	2.84615	2.2	2	2.75	2.25	3	2	2	2.25
2	1	23	4.16667	4.66667	2.23077	2	1.2	2.5	0.5	3	1.25	2.3	3.25
2	1	24	3.05556	1.55556	4.34615	4.4	3.6	4	3.75	4.5	2.75	1.4	1.2
2	1	24	3.27778	1.77778	3.53846	2.8	2.8	4	3.75	2.75	2.25	1.7	2.25
2	1	24	2.94444	2	3.15385	2.8	3.4	2	3.5	2	2	1.45	2
2	1	24	2.44444	2.16667	2.96154	2.4	2.8	1	4	1.75	2.75	1.05	1.4
2	1	24	2.88889	2.16667	3.57692	2.8	3	3	3.75	3	3	1.65	1.9
2	1	24	2.55556	2.66667	3.65385	3.6	3	3	2.25	4	3	1.5	1.6
2	1	24	2.72222	2.94444	4.19231	4	3.6	4.5	3.25	4.25	2.5	1.35	1.9
2	1	24	4.11111	3.33333	3.07692	2.6	2.6	2.25	2.5	3	2.5	2.2	2.6
2	1	24	2.72222	3.66667	3.46154	3.6	3	3.25	2.5	3	2.25	1.55	1.95
2	1	24	3.27778	4.44444	3.15385	3.6	2.6	2.5	1.25	3.5	2.25	2.7	2.5
2	1	24	4	4.44444	3.38462	3.4	1.6	4	2.25	4.25	2	3.15	2.6
2	1	24	4.61111	4.83333	2.46154	2.2	1.8	2.25	1.5	2.5	1.5	2.8	2.85
2	1	25	2.72222	2	3.5	2.6	3.4	3.5	3.25	3	2.25	1.4	1.9
2	1	25	2.72222	3.05556	4.03846	4.8	3	3.75	3.25	3.75	2.5	1.4	1.35
2	1	25	4.66667	3.83333	3.15385	2.8	2.6	3	2	3	2.5	2	2.8
2	1	26	3.5	2.55556	4.38462	4	3.8	4	4	4	3.5	1.6	2
2	1	26	4.61111	3.11111	2.96154	3	2.2	3	2.25	3.25	1	2.2	2.5
2	1	26	4.5	3.83333	2.76923	2.8	1.8	3.25	1.5	2.75	1.5	2.45	2.65
2	2	23	2.38889	1.66667	3.34615	2.2	3.2	4.5	2.25	3	2	2	2.65
2	2	23	5.05556	2	3.26923	3.6	3.6	3.25	2.75	1.75	1.25	2.85	2
2	2	23	3.61111	2.22222	3.42308	3.2	2	4	2.75	4.25	1.5	1.05	1.75
2	2	23	2.94444	2.44444	3.69231	2.2	3.4	3.75	3.5	2.75	3.75	2.1	1.8
2	2	23	4.38889	2.72222	2.88462	2.6	2.2	3	2.25	2.5	1.75	2	2.55
2	2	23	4.16667	3.22222	3.34615	3.4	2.2	3.25	2	3.75	2.5	1.65	1.9
2	2	23	3.83333	3.38889	2.73077	2.6	2	2.25	2.25	2.75	1.5	2.25	2.35
2	2	23	3.94444	3.44444	3.38462	2.4	2.8	3.25	2.5	3.5	3	1.85	2.25
2	2	23	4.33333	3.44444	2.80769	2.4	2.4	2.25	2.5	2.25	2	2.25	2.8
2	2	23	5.11111	4	2.53846	2	2	2	2	2.25	2	1.8	2.25
2	2	24	2.77778	1.61111	3	3	2	3	2	3	2	1.35	2.65
2	2	24	3.88889	1.88889	4	2.8	3.8	2.75	4	3.75	4	1.25	1.35
2	2	24	3.11111	3.05556	3	2.4	2	2.75	2.5	2.25	3.25	1.85	2.15
2	2	24	4.22222	3.11111	2.96154	1.8	2.6	4	2.5	2.5	1.5	1.45	1.9
2	2	24	4.77778	3.11111	3.57692	3	3	3.5	2.75	3.5	2.75	1.35	1.75
2	2	24	3.16667	3.33333	3	3	2	3	2	3	2	1.75	2.05
2	2	24	3.66667	3.72222	2.88462	2.8	1.2	3.75	1.75	3.5	1.5	1.9	2.3
2	2	24	4	4	3	3	2	3	2	3	2	2.2	2.65
2	2	24	3.94444	4.11111	3.03846	3	2.2	3.25	1.75	3	2	2.65	2.45
2	2	24	4.22222	4.44444	2.26923	2.6	1	2	1	3	1	2.4	2.8
2	2	24	4	4.66667	2	2	0.8	2.25	1.25	2	0.75	2.4	3.25
2	2	25	3.88889	1.66667	3.15385	2.2	3.2	2.5	3.75	1.75	2.5	1.6	2.35
2	2	25	4.44444	2.44444	3	2.8	2	3.5	1.5	3.25	2	2.1	2.55
2	2	25	3.33333	2.66667	4	3.8	3	4.5	3.75	3.5	2.5	1.9	2
2	2	25	4.16667	2.66667	2.96154	2	3	1.75	3	2.25	2.75	1.95	2.4
2	2	25	3.05556	2.83333	3.80769	4.6	2.4	3.75	3.25	4	1.75	1.5	1.85
2	2	25	3.83333	2.83333	3.88462	2.6	3.6	3.5	3.75	3.25	3.75	1.45	2.1
2	2	25	2.94444	2.94444	3.03846	2.2	2.8	2.5	3.5	1.75	2.5	1.35	1.85
2	2	25	4	3.05556	3.53846	2.6	2	4.75	3.5	5	0.75	2.15	2.05
2	2	25	3.16667	3.38889	3.34615	2.6	3.2	3.5	3.5	3	1.25	1.75	2.5
2	2	25	4.88889	4.05556	1.30769	1.2	0	1.5	0	2.25	0	2.95	3.7
2	2	25	4.22222	4.27778	2.53846	1.8	3	2	2.5	1.75	1	2.05	2.35
2	2	25	4.44444	5	2.80769	2.2	2.2	2.25	2.25	2.75	2.25	2.7	2.4
2	2	26	3.05556	1.16667	3.65385	2.8	3.8	3	2.75	3	3.5	1.55	1.5
2	2	26	3.61111	1.33333	3.34615	2.4	2.8	2	4	4.25	1.75	1.5	1.85
2	2	26	4.61111	1.55556	2.76923	1.4	2.8	1.25	3	2.25	3	2	2.1
2	2	26	3.5	1.94444	3.5	2.6	2.4	2.75	4	3.75	2.75	1.55	1.95
2	2	26	2.38889	2	3.61538	2.2	3.8	3.25	4	2.25	3.25	1.4	1.55
2	2	26	3.5	2.22222	2.96154	2.6	2	3	2.5	3	1.75	1.45	2.45
2	2	26	4.27778	2.33333	4	3.4	4	4.5	3.5	2.75	2.75	1.75	1.9
2	2	26	3.83333	2.38889	3.19231	2.6	2.8	2.5	3.75	1.5	3	1.5	1.85
2	2	26	4.77778	2.55556	2.57692	2.4	1.8	3	1.5	2.75	1	1.55	2.65
2	2	26	3.72222	3.61111	3.11538	2.8	2	3	3	2.75	2.25	1.95	2.35
2	2	26	4	3.72222	3.07692	2.8	2.4	2.25	2	3.25	2.75	2.25	2.25
2	2	26	2.77778	3.83333	3.53846	3.2	2.4	4	3.25	3.75	1.75	2.2	1.9
2	2	26	4	4	3	2.8	2.2	3	2	3	2	2.15	2.5
2	2	27	3.38889	1.61111	3.26923	1.8	3.4	3.25	3.5	2	2.75	1.3	1.55
2	2	27	4.11111	2.05556	2.73077	2.2	2	2.25	1.5	3	2.5	2.1	2.8
2	2	27	2.72222	2.22222	2.65385	2	2.4	2	2.75	2	1.75	1.6	2.6
2	2	27	3.94444	2.44444	3	2	3	2	3	2	3	2	2.45
2	2	27	2.88889	2.5	2.38462	2	1	2.5	1.5	2.25	2.25	1.8	2.45
2	2	27	2.77778	2.66667	3.61538	2.6	3.8	2.5	4	2.75	3	1.7	1.95
2	2	27	2.88889	2.88889	3.69231	3.8	3.2	3.75	3.25	3.5	1.5	1.95	1.95
2	2	27	5.22222	3.27778	2.46154	1.4	2.6	2.25	1.75	1.75	2	3	2.45
2	2	27	5.27778	3.38889	2.34615	2.2	1.6	2.25	1.75	2	1.25	1.6	2.2
2	2	28	3.77778	1.61111	4.11538	3.4	3.2	3.75	3.75	4.5	3.25	1.45	1.65
2	2	28	3.5	1.72222	3.88462	3.8	3	4.25	3.5	4	1.75	1.25	1.7
2	2	28	3.55556	1.77778	3.46154	2.2	4	3.5	3.75	2.25	2	1.4	1.6
2	2	28	3.33333	2.05556	3.38462	4	2.8	2.5	2.5	3.75	1.5	1.3	1.9
2	2	28	2.88889	2.16667	4.03846	3.6	3.6	3.75	3.25	4	3	1.35	1.75
2	2	28	5.11111	2.44444	3.46154	1.4	3.2	4	4	2.5	3	1.4	1.8
2	2	28	3.27778	2.55556	2.88462	2	2.4	3	3	2.25	1.75	1.8	2.1
2	2	28	5.11111	2.61111	3.38462	2.4	3.2	3	3	2.75	3	1.6	2.35
2	2	28	3.77778	3.05556	1.88462	2.6	0.2	1.5	1	2.5	0.5	3.6	3.7
2	2	28	4.72222	3.11111	2.96154	2.6	2.6	2.25	2.75	2.5	2	1.7	2
2	2	28	5.11111	3.94444	2.42308	1.4	2.8	2	1.75	2	1.5	2.05	2.85
2	2	29	3.05556	2.11111	4.30769	4.4	3.4	3.25	4	4.25	3.5	1.1	1.25
2	2	29	4.38889	2.22222	2.11538	2	1.2	2.75	1	2	0.75	3.2	3.05
2	2	29	3.05556	2.61111	2.80769	2	2.8	2.5	2.5	2	2	1.7	2.6
2	2	29	5.27778	3.05556	1.80769	1.8	1.4	1	0.75	1.75	1	3.15	3.15
2	2	29	3.77778	3.22222	3.07692	2.4	2	3.25	3.5	2.5	2	1.15	1.9
2	2	29	5.5	3.77778	2.96154	2	2	3	1.75	4	2.25	2.7	2
2	2	29	4.05556	6.05556	2.23077	3	0.6	2.75	0.75	3	0.25	3.65	3.25
2	2	30	3.33333	4.94444	3.03846	2.6	2.2	2.75	3	2.5	2.25	2.1	2.25
2	2	31	4.33333	2.72222	3.69231	3.6	2.8	4.25	3.5	2.5	2.5	1.1	1.45
2	2	31	3.11111	4.44444	2.84615	2.2	2.4	3	2.75	2	1.75	1.5	1.8
2	2	32	3.33333	2.11111	4.38462	4.4	3.6	4	4	3.75	3.5	1.3	1.6
2	2	33	3.88889	2.05556	3.30769	2	3	3	3.25	2.75	3	1.8	2.25
2	2	33	4	2.11111	3.76923	4	2.8	4	2.5	3.5	2.75	1.5	1.85
2	2	33	5	2.33333	2.38462	1.4	2.4	2	2.25	1.75	1.5	2.5	2.65
2	2	34	3.61111	1.88889	2.96154	1.8	1.8	2.25	3	3.5	2.75	2.05	2
2	2	34	3.94444	2.05556	1.76923	1.8	1	1.25	0.5	2.5	0.5	2.15	2.35
2	2	35	3.44444	2.33333	3.5	3.6	3	3	3	2.75	2.5	1.2	1.75
2	2	36	4.5	2.44444	3.53846	2.4	3.4	2.75	4	2.25	3.5	1.95	2.15
2	2	39	3.55556	3.27778	3.11538	2.2	3	2.75	2.75	3	2	1.85	2.25
